# Supplementary material for: Magmatic and thermally produced reactive phosphorus 3.2 billion years ago and its implications for early life
Source: Commun Earth Environ. 2025 Nov 13;6(1):895. doi: 10.1038/s43247-025-02824-x (PMC12615253; doi:10.1038/s43247-025-02824-x)
Supplement: Supplementary file 4 — Supplementary Data SD1 [file 43247_2025_2824_MOESM4_ESM.zip]

Archive with 26 entries (23 files):
- XRD for Experimental products/1150 C_Bacteria biomass and controls/
- XRD for Experimental products/1150 C_Bacteria biomass and controls/Magma-OM interaction Exp 1.raw
- XRD for Experimental products/1150 C_Bacteria biomass and controls/Magma-OM interaction Exp 10.raw
- XRD for Experimental products/1150 C_Bacteria biomass and controls/Magma-OM interaction Exp 2.raw
- XRD for Experimental products/1150 C_Bacteria biomass and controls/Magma-OM interaction EXP 3.raw
- XRD for Experimental products/1150 C_Bacteria biomass and controls/Magma-OM interaction Exp 4.raw
- XRD for Experimental products/1150 C_Bacteria biomass and controls/Magma-OM interaction Exp 5.raw
- XRD for Experimental products/1150 C_Bacteria biomass and controls/Magma-OM interaction Exp 6.raw
- XRD for Experimental products/1150 C_Bacteria biomass and controls/Magma-OM interaction Exp 7.raw
- XRD for Experimental products/1150 C_Bacteria biomass and controls/Magma-OM interaction Exp 8.raw
- XRD for Experimental products/1150 C_Bacteria biomass and controls/Magma-OM interaction Exp 9.raw
- XRD for Experimental products/1150 C_Carbon black/
- XRD for Experimental products/1150 C_Carbon black/Magma-OM interaction Exp Apa+CB+SiO2 repeat.raw
- XRD for Experimental products/1150 C_Carbon black/Magma-OM interaction Exp CB 1.raw
- XRD for Experimental products/1150 C_Carbon black/Magma-OM interaction Exp CB control CB CB+SiO2.raw
- XRD for Experimental products/1150 C_Carbon black/Magma-OM interaction Exp CB2.raw
- XRD for Experimental products/1150 C_Carbon black/Magma-OM interaction Exp CB3.raw
- XRD for Experimental products/1150 C_Carbon black/Magma-OM interaction Exp CB4.raw
- XRD for Experimental products/1150 C_Carbon black/Magma-OM interaction Exp Viv+CB+SiO2 repeat.raw
- XRD for Experimental products/1300 C_Carbon black/
- XRD for Experimental products/1300 C_Carbon black/Magma-OM interaction Exp CBHT 2_Apatite.raw
- XRD for Experimental products/1300 C_Carbon black/Magma-OM interaction Exp CBHT 3_Vivianite.raw
- XRD for Experimental products/1300 C_Carbon black/Magma-OM interaction Exp CBHT ApaFe right.raw
- XRD for Experimental products/1300 C_Carbon black/Magma-OM interaction Exp CBHTApaFe3O4 repeat.raw
- XRD for Experimental products/1300 C_Carbon black/Magma-OM interaction Exp CBHTApaFeS2.raw
- XRD for Experimental products/1300 C_Carbon black/Magma-OM interaction Exp CBHTFeS repeat.raw
