# Supplementary material for: Magmatic and thermally produced reactive phosphorus 3.2 billion years ago and its implications for early life
Source: Commun Earth Environ. 2025 Nov 13;6(1):895. doi: 10.1038/s43247-025-02824-x (PMC12615253; doi:10.1038/s43247-025-02824-x)
Supplement: Supplementary file 5 — Supplementary Data SD2 [file 43247_2025_2824_MOESM5_ESM.zip]

Archive with 3 entries (3 files):
- 1150 C_ Carbon Black.zip
- 1150 C_OM and Controls.zip
- 1300 C_ Carbon Black.zip
